# Supplementary material for: Understanding evolution in Poales: Insights from Eriocaulaceae plastome
Source: PLoS One. 2019 Aug 20;14(8):e0221423. doi: 10.1371/journal.pone.0221423 (PMC6701780; doi:10.1371/journal.pone.0221423)
Supplement: S1 Table — (XLSX) [file pone.0221423.s003.xlsx]

## Sheet: Sheet1
Clade	Family
Xyrids	Eriocaulaceae		Eriocaulon decemflorum
Xyrids	Xyridaceae		NA
Cyperids	Mayacaceae		NA
Cyperids	Thurniaceae		NA
Cyperids	Juncaceae		NA
Cyperids	Rapateaceae		NA
Cyperids	Cyperaceae		Carex neurocarpa	NC_036037
			Carex siderosticta	NC_027250
			Hypolytrum nemorum	NC_036036
Bromeliads	Typhaceae		Typha latifolia	NC_013823
Bromeliads	Bromeliaceae		Ananas comosus	NC_026220
			Tillandsia usneoides	NA
Restiids	Anarthriaceae		NA
Restiids	Centrolepidaceae		NA
Restiids	Restionaceae		NA
Graminid	Flagellariaceae		NA
Graminid	Joinvilleaceae		Joinvillea ascendens	NC_031427
Graminid	Ecdeiocoleaceae		NA
Graminid	Poaceae	Anomochlooideae	Streptochaeta spicata
			Anomochloa marantoidea
		Pharoideae	Leptaspis zeylanica	NC_033864
			Pharus latifolius	NC_021372
		Puelioideae	Puelia olyriformis	NC_023449
		Aristidoideae	Aristida ternipes	NC_037164
			Sartidia isaloensis	NC_036112
			Stipagrostis hirtigluma	NC_036112
		Panicoideae	Panicum pygmaeum	NC_036120
			Saccharum hildebrandtii	NC_036118
			Andropogon burmanicus	NC_035038
			Heteropogon triticeus	NC_035025
			Zea mays	NC_001666
			Urochloa ruziziensis	NC_030068
			Setaria italica	NC_022850
		Arundinoideae	Elytrophorus globularis	NC_035527
			Arundo plinii	NC_034652
			Amphipogon turbinatus	NC_035521
			Phragmites australis	NC_022958
			Hakonechloa macra	NC_025235
		Micrairoideae	Coelachne africana	NC_035732
			Limnopoa meeboldii	NC_035531
			Pheidochloa gracilis	NC_035534
			Isachne distichophylla	NC_025236
			Eriachne stipacea	NC_025234
		Danthonioideae	Danthonia california	NC_025232
			Alloeochaete oreogena	NC_035518
			Rytidosperma pallidum	NC_037166
			Chionochloa macra	NC_025230
		Chloridoideae	Eragrostis walteri	NC_035528
			Sporobolus heterolepis	NC_029417
			Distichlis spicata	NC_029895
			Oxychloris scariosa	NC_037158
		Ehrhartoideae	Oryza latifolia	NC_034762
			Leersia tisserantii	NC_016677
			Zizania aquatica	NC_026967
			Ehrharta bulbosa	NC_036715
			Rhynchoryza subulata	NC_016718
		Bambusoideae	Bambusa bambos	NC_026957
			Chusquea liebmannii	NC_026969
			Dendrocalamus latiflorus	NC_013088
			Indocalamus longiauritus	NC_015803
			Rhipidocladum pittieri	NC_036700
		Pooideae	Stipa arabica	NC_037024
			Poa nemoralis	NC_036974
			Avena sterilis	NC_031650
			Aegilops geniculata	NC_023097
			Triticum macha	NC_025955
Outgroup
Zingiberales			Curcuma flaviflora	NC_028729
			Zingiber spectabile	NC_020363
			Heliconia collinsiana	NC_020362
			Musa textilis	NC_022926

## Sheet: Sheet3
Aegilops geniculata	NC023097
Alpinia oxyphylla	NC035895
Amomum compactum	NC036992
Amomum krervanh	NC036935
Amphipogon turbinatus	NC035521
Ananas comosus	NC026220
Andropogon burmanicus	NC035038
Anomochloa marantoidea	NC014062
Aristida purpurea	NC025228
Aristida rufescens	NC036130
Aristida ternipes	NC037164
Arundo plinii	NC034652
Avena sterilis	NC031650
Bambusa bambos	NC026957
Carex neurocarpa	NC036037
Carex siderosticta	NC027250
Chionochloa macra	NC025230
Chusquea liebmannii	NC026969
Coelachne africana	NC035732
Curcuma flaviflora	NC028729
Curcuma roscoeana	NC022928
Danthonia california	NC025232
Dendrocalamus latiflorus	NC013088
Distichlis spicata	NC029895
Ehrharta bulbosa	NC036715
Elytrophorus globularis	NC035527
Eriachne stipacea	NC025234
Hakonechloa macra	NC025235
Heliconia collinsiana	NC020362
Heteropogon triticeus	NC035025
Hypolytrum nemorum	NC036036
Indocalamus longiauritus	NC015803
Isachne distichophylla	NC025236
Joinvillea ascendens	NC031427
Leersia tisserantii	NC016677
Leptaspis banksii	NC033863
Leptaspis zeylanica	NC033864
Limnopoa meeboldii	NC035531
Musa textilis	NC022926
Musella lasiocarpa	NC035637
Oryza latifolia	NC034762
Oxychloris scariosa	NC037158
Panicum pygmaeum	NC036120
Pharus lappulaceus	NC023245
Pharus latifolius	NC021372
Pheidochloa gracilis	NC035534
Phragmites australis	NC022958
Poa nemoralis	NC036974
Puelia olyriformis	NC023449
Ravenala madagascariensis	NC022927
Rhipidocladum pittieri	NC036700
Rhynchoryza subulata	NC016718
Rytidosperma pallidum	NC037166
Saccharum hildebrandtii	NC036118
Sartidia dewinteri	NC027147
Sartidia isaloensis	NC036112
Sartidia perrieri	NC027146
Setaria italica	NC022850
Sporobolus heterolepis	NC029417
Stipagrostis hirtigluma	NC036112
Streptochaeta spicata	NC033862
Triticum macha	NC025955
Typha latifolia	NC013823
Urochloa ruziziensis	NC030068
Zea mays	NC001666
Zingiber spectabile	NC020363
Zizania aquatica	NC026967
Transcriptomes_after Givnish et al. 2010
Brocchinia micrantha
Fosterella caulescens
Navia saxicola
Neoregelia carolinae
Pitcairnia feliciana
Puya laxa
Centrolepis monogyna
Cyperus alternifolius
Ecdeiocolea monostachya
Georgeantha hexandra
Syngonanthus chrysanthus
Flagellaria indica
Joinvillea plicata
Juncus effusus
Mayaca fluviatilis
Potarophytum riparium
Thamnochortus insignis
Thurnia sphaerocephala
Abolboda macrostachya

## Sheet: Sheet2
Genes	psbA	matK	rps16	psbK	psbI	psbD	psbC	pscZ	psbM	petN	rpoB	rpoC1	rpoC2	rps2	atpI	atpH	atpF	atpA	rps14	psaB	psaA	ycf3	rps4	ndhJ	ndhK	ndhC	atpE	atpB	rbcL	psaI	ycf4	cemA	petA	psbJ	psbL	psbF	psbE	petL	petG	psaJ	rpl33	rps18	rpl20	rps12	clpP	psbB	psbT	psbN	psbH
Aegilops geniculata	1062	1539	279	186	111	1062	1422	189	105	90	3231	2052	4440	711	744	246	567	426	312	2205	2253	519	606	480	738	363	414	1500	1431	111	558	693	963	123	117	120	252	96	114	129	201	513	360	162	651	1527	117	132	222
Alloeochaete oreogena
Amphipogon turbinatus
Ananas comosus
Andropogon burmanicus
Anomochloa marantoidea
Aristida ternipes
Arundo plinii
Avena sterilis
Bambusa bambos
Carex neurocarpa
Carex siderosticta
Chionochloa macra
Chusquea liebmannii
Coelachne africana
Curcuma flaviflora
Danthonia california
Dendrocalamus latiflorus
Distichlis spicata
Ehrharta bulbosa
Elytrophorus globularis
Eragrostis walteri
Eriachne stipacea
Hakonechloa macra
Heliconia collinsiana
Heteropogon triticeus
Hypolytrum nemorum
Indocalamus longiauritus
Isachne distichophylla
Joinvillea ascendens
Leersia tisserantii
Leptaspis zeylanica
Limnopoa meeboldii
Musa textilis
Oryza latifolia
Oxychloris scariosa
Panicum pygmaeum
Pharus latifolius
Pheidochloa gracilis
Phragmites australis
Poa nemoralis
Puelia olyriformis
Rhipidocladum pittieri
Rhynchoryza subulata
Rytidosperma pallidum
Saccharum hildebrandtii
Sartidia isaloensis
Setaria italica
Sporobolus heterolepis
Stipa arabica
Stipagrostis hirtigluma
Streptochaeta spicata
Triticum macha
Typha latifolia
Urochloa ruziziensis
Zea mays
Zingiber spectabile
Zizania aquatica
[truncated: 30 more columns]
